# Supplementary material for: Refining the genetic risk of breast cancer with rare haplotypes and pattern mining
Source: Life Sci Alliance. 2023 Aug 4;6(10):e202302183. doi: 10.26508/lsa.202302183 (PMC10403637; doi:10.26508/lsa.202302183)
Supplement: Supplementary file 1 [file LSA-2023-02183_TableS1.zip › LSA-2023-02183_TableS1.ods]

## Sheet: Sheet1
Table S1. Alleles (highlighted) of common haplotypes h1 at three chromosomal loci.
Chromosome	Position	rsid	Ref	Alt
h1
chr10	121489746	rs3135795	G	T
chr10	121551357	rs755793	A	G
chr10	121565644	rs56226109	G	A
chr10	121577821	rs2981579	A	G
chr10	121578958	rs45631549	C	T
chr10	121580813	rs45631614	G	C
chr10	121581310	rs45631630	G	A
chr10	121589916	rs17542858	G	A
chr10	121658722	rs118181559	G	T
h1
chr11	69424973	rs7105934	G	A
chr11	69432853	rs79373485	C	T
chr11	69458108	rs4444099	C	T
chr11	69475035	rs117752342	C	T
chr11	69485307	rs1122316	G	A
chr11	69508496	rs76809977	C	T
chr11	69517492	rs559664	A	G
chr11	69517944	rs657315	C	T
chr11	69524849	rs498931	A	G
chr11	69528387	rs71465432	C	T
chr11	69539114	rs183782062	G	T
chr11	69562741	rs79442425	C	T
chr11	69564519	rs111929748	G	T
chr11	69572513	rs117490805	G	A
chr11	69581315	rs79241527	C	T
chr11	69603668	rs72932500	A	G
chr11	69609602	rs57162717	A	T
h1
chr16	52486414	rs78338509	A	G
chr16	52487716	rs12447430	T	C
chr16	52494687	rs45577538	G	T
chr16	52502436	rs8046985	G	A
chr16	52506283	rs45542333	G	T
chr16	52507901	rs78268044	C	T
chr16	52514240	rs45454402	A	G
chr16	52525814	rs45512493	A	G
chr16	52535625	rs34750829	G	A
chr16	52538920	rs9931232	G	A
chr16	52563932	rs4594251	C	T
chr16	52565276	rs4784227	C	T
chr16	52603296	rs45584434	G	A
chr16	52603720	rs45560737	C	A
chr16	52604455	rs45575339	C	T
chr16	52606294	rs45587544	G	A
chr16	52626191	rs78841172	T	C
chr16	52626967	rs76000465	T	C
chr16	52633030	rs111925335	A	C
chr16	52634678	rs75127968	G	A
