# Supplementary material for: Refining the genetic risk of breast cancer with rare haplotypes and pattern mining
Source: Life Sci Alliance. 2023 Aug 4;6(10):e202302183. doi: 10.26508/lsa.202302183 (PMC10403637; doi:10.26508/lsa.202302183)
Supplement: Supplementary file 2 [file LSA-2023-02183_TableS2.zip › LSA-2023-02183_TableS2.ods]

## Sheet: Sheet1
Table S2. Discovery and replication of 14 rare haplotypes at the 11q13 locus; h3 and h2 are highlighted.
UKBB discovery							DRIVE replication
HR	Cases chromosomes	per 10,000	Controls chromosomes	per 10,000	LRT P-valuea	Fisher's exact test P-value	OR	Cases chromosomes	per 10,000	Controls chromosomes	per 10,000	LRT P-valuea	Fisher's exact test P-value
3.96	22	12.2	108	3.14	5.63E-06	4.95E-07	1.95	55	9.1	25	4.9	4.12E-02	9.68E-03
4.08	23	12.8	108	3.14	2.12E-06	1.39E-07	2.06	51	8.5	22	4.4	3.07E-02	9.26E-03
4.04	22	12.2	107	3.11	4.13E-06	4.32E-07	1.95	55	9.1	25	4.9	4.07E-02	9.68E-03
3.56	29	16.1	155	4.51	1.59E-06	4.24E-08	1.87	63	10.5	30	5.9	4.41E-02	9.19E-03
3.60	28	15.5	148	4.30	1.97E-06	5.86E-08	1.97	55	9.1	25	4.9	3.73E-02	9.68E-03
16.7	6	3.3	5	0.1	7.89E-06	5.65E-06	11.7	13	2.2	1	0.2	2.80E-03	5.01E-03
4.13	21	11.7	100	2.91	4.85E-06	5.79E-07	2.20	49	8.1	20	4.0	1.91E-02	5.28E-03
4.27	24	13.3	108	3.14	5.74E-07	3.74E-08	2.24	50	8.3	20	4.0	1.51E-02	3.86E-03
4.05	21	11.7	101	2.94	6.67E-06	6.67E-07	2.20	49	8.1	20	4.0	1.94E-02	5.28E-03
4.18	25	13.9	115	3.34	4.98E-07	2.86E-08	1.99	56	9.3	25	4.9	3.32E-02	7.31E-03
4.21	26	14.4	116	3.37	2.54E-07	8.90E-09	2.10	52	8.6	22	4.4	2.47E-02	6.87E-03
4.00	23	12.8	109	3.17	2.90E-06	1.60E-07	2.06	51	8.5	22	4.4	3.12E-02	9.26E-03
4.03	21	11.7	101	2.94	7.12E-06	6.67E-07	2.02	50	8.3	22	4.4	3.86E-02	1.24E-02
3.43	27	15.0	149	4.33	7.00E-06	2.14E-07	1.90	56	9.3	26	5.1	4.95E-02	1.08E-02
a LRT (likelihood ratio test) P-value adjusted for h1, age, and ten principal components of ancestry
