# Supplementary material for: Refining the genetic risk of breast cancer with rare haplotypes and pattern mining
Source: Life Sci Alliance. 2023 Aug 4;6(10):e202302183. doi: 10.26508/lsa.202302183 (PMC10403637; doi:10.26508/lsa.202302183)
Supplement: Supplementary file 3 [file LSA-2023-02183_TableS3.zip › LSA-2023-02183_TableS3.ods]

## Sheet: Sheet1
Table S3. Alleles (highlighted) of chr11 haplotypes h2 and h3; h1 SNPs are bolded.
Chromosome	Position	rsid	Ref	Alt
h2
chr11	69083946	rs2376558	T	C
chr11	69085685	rs149949063	A	G
chr11	69085729	rs144905179	G	A
chr11	69092678	rs74674490	A	G
chr11	69099653	rs72930627	C	A
chr11	69100367	rs72930631	T	C
chr11	69110120	rs11228502	T	C
chr11	69114683	rs12577213	C	A
chr11	69114776	rs73520512	C	T
chr11	69119549	rs10896431	C	T
chr11	69126381	rs74897859	C	T
chr11	69133728	rs55703863	G	C
chr11	69142111	rs17149775	A	G
chr11	69145367	rs117236867	A	G
chr11	69151517	rs11228530	A	C
chr11	69151962	rs17309046	T	C
chr11	69153340	rs56134379	G	A
chr11	69154575	rs72932540	A	G
chr11	69168018	rs78033785	C	T
chr11	69171308	rs74342245	G	A
chr11	69180342	rs35435383	G	A
chr11	69195706	rs117694794	C	T
chr11	69199415	rs10792029	A	G
chr11	69201946	rs78208050	A	G
chr11	69209346	rs61881109	G	A
chr11	69210118	rs75590802	G	A
chr11	69212239	rs7937094	C	T
chr11	69227030	rs7931342	T	G
chr11	69227200	rs10896449	A	G
chr11	69228491	rs7130881	A	G
chr11	69248404	rs7119988	G	A
chr11	69250616	rs111762835	G	A
chr11	69251764	rs4930672	G	A
chr11	69258819	rs11228599	G	T
chr11	69260303	rs7940107	G	A
chr11	69263523	rs72930267	A	T
chr11	69263730	rs7946255	T	C
chr11	69265264	rs116951063	C	T
chr11	69267799	rs118004919	G	A
chr11	69269130	rs35637432	G	A
chr11	69275141	rs34737133	C	T
chr11	69277004	rs11825015	C	T
chr11	69285720	rs78656034	C	T
chr11	69287175	rs117821797	C	T
chr11	69289127	rs56103266	G	C
chr11	69295686	rs117131950	G	A
chr11	69295926	rs7103126	T	C
chr11	69296009	rs116926312	C	T
chr11	69296300	rs12274095	C	A
chr11	69306180	rs10896461	A	G
chr11	69309047	rs78919175	C	T
chr11	69309919	rs7124547	C	T
chr11	69311667	rs12789955	T	G
chr11	69321285	rs115223540	C	T
chr11	69321751	rs28378931	A	G
chr11	69338687	rs117186144	C	T
chr11	69360358	rs72932198	G	A
chr11	69361135	rs12802601	T	C
chr11	69367952	rs12796465	A	G
chr11	69377704	rs61882193	A	G
chr11	69382816	rs12790064	A	G
chr11	69386345	rs11263638	G	A
chr11	69414699	rs74471298	G	A
chr11	69424973	rs7105934	G	A
chr11	69432853	rs79373485	C	T
chr11	69458108	rs4444099	C	T
chr11	69475035	rs117752342	C	T
chr11	69485307	rs1122316	G	A
chr11	69508496	rs76809977	C	T
chr11	69517492	rs559664	A	G
chr11	69517944	rs657315	C	T
chr11	69524849	rs498931	A	G
chr11	69528387	rs71465432	C	T
chr11	69539114	rs183782062	G	T
chr11	69562741	rs79442425	C	T
chr11	69564519	rs111929748	G	T
chr11	69572513	rs117490805	G	A
chr11	69581315	rs79241527	C	T
chr11	69603668	rs72932500	A	G
chr11	69609602	rs57162717	A	T
h3
chr11	69083946	rs2376558	T	C
chr11	69085616	rs61881030	C	A
chr11	69085685	rs149949063	A	G
chr11	69085729	rs144905179	G	A
chr11	69092678	rs74674490	A	G
chr11	69114683	rs12577213	C	A
chr11	69114776	rs73520512	C	T
chr11	69117287	rs3892895	A	G
chr11	69124227	rs7116054	C	T
chr11	69126381	rs74897859	C	T
chr11	69127338	rs17308715	C	T
chr11	69130541	rs67039008	G	A
chr11	69133728	rs55703863	G	C
chr11	69145367	rs117236867	A	G
chr11	69151517	rs11228530	A	C
chr11	69151962	rs17309046	T	C
chr11	69153340	rs56134379	G	A
chr11	69168018	rs78033785	C	T
chr11	69171308	rs74342245	G	A
chr11	69180342	rs35435383	G	A
chr11	69195706	rs117694794	C	T
chr11	69199415	rs10792029	A	G
chr11	69201946	rs78208050	A	G
chr11	69209346	rs61881109	G	A
chr11	69210118	rs75590802	G	A
chr11	69211113	rs11228565	G	A
chr11	69212239	rs7937094	C	T
chr11	69228491	rs7130881	A	G
chr11	69248404	rs7119988	G	A
chr11	69250616	rs111762835	G	A
chr11	69251764	rs4930672	G	A
chr11	69258819	rs11228599	G	T
chr11	69260303	rs7940107	G	A
chr11	69263523	rs72930267	A	T
chr11	69263730	rs7946255	T	C
chr11	69265264	rs116951063	C	T
chr11	69267799	rs118004919	G	A
chr11	69269130	rs35637432	G	A
chr11	69275141	rs34737133	C	T
chr11	69277004	rs11825015	C	T
chr11	69285720	rs78656034	C	T
chr11	69286582	rs74551015	G	A
chr11	69287175	rs117821797	C	T
chr11	69287948	rs12275849	T	C
chr11	69289127	rs56103266	G	C
chr11	69295686	rs117131950	G	A
chr11	69296009	rs116926312	C	T
chr11	69296043	rs11539762	G	A
chr11	69296259	rs142581206	G	T
chr11	69296261	rs11228610	G	C
chr11	69296300	rs12274095	C	A
chr11	69306623	rs12224376	G	A
chr11	69309919	rs7124547	C	T
chr11	69311104	rs11603814	C	G
chr11	69321285	rs115223540	C	T
chr11	69321751	rs28378931	A	G
chr11	69338687	rs117186144	C	T
chr11	69352233	rs79487139	C	T
chr11	69358550	rs11600497	C	A
chr11	69360358	rs72932198	G	A
chr11	69361135	rs12802601	T	C
chr11	69367952	rs12796465	A	G
chr11	69371038	rs4275647	C	T
chr11	69377704	rs61882193	A	G
chr11	69382816	rs12790064	A	G
chr11	69386345	rs11263638	G	A
chr11	69392822	rs11263641	T	C
chr11	69409182	rs76855139	C	T
chr11	69414699	rs74471298	G	A
chr11	69424973	rs7105934	G	A
chr11	69432853	rs79373485	C	T
chr11	69458108	rs4444099	C	T
chr11	69475035	rs117752342	C	T
chr11	69485307	rs1122316	G	A
chr11	69508496	rs76809977	C	T
chr11	69517492	rs559664	A	G
chr11	69517944	rs657315	C	T
chr11	69524849	rs498931	A	G
chr11	69528387	rs71465432	C	T
chr11	69539114	rs183782062	G	T
chr11	69562741	rs79442425	C	T
chr11	69564519	rs111929748	G	T
chr11	69572513	rs117490805	G	A
chr11	69581315	rs79241527	C	T
chr11	69603668	rs72932500	A	G
chr11	69609602	rs57162717	A	T
