# Supplementary material for: Refining the genetic risk of breast cancer with rare haplotypes and pattern mining
Source: Life Sci Alliance. 2023 Aug 4;6(10):e202302183. doi: 10.26508/lsa.202302183 (PMC10403637; doi:10.26508/lsa.202302183)
Supplement: Supplementary file 4 [file LSA-2023-02183_TableS4.zip]

Archive with 1 entries (1 files):
- LSA-2023-02183_TableS4.ods
