# Supplementary material for: Refining the genetic risk of breast cancer with rare haplotypes and pattern mining
Source: Life Sci Alliance. 2023 Aug 4;6(10):e202302183. doi: 10.26508/lsa.202302183 (PMC10403637; doi:10.26508/lsa.202302183)
Supplement: Supplementary file 4 [file LSA-2023-02183_TableS4.zip › LSA-2023-02183_TableS4.ods]

## Sheet: Sheet1
Table S4. Alleles (highlighted) of chr22 haplotypes h1 and h38.
Chromosome	Position	rsid	Ref	Alt
h1
chr22	27749339	rs41277849	G	A
chr22	27753172	rs5762341	A	C
chr22	27754121	rs4822935	A	G
chr22	27755685	rs4820776	A	G
chr22	27759416	rs2267113	C	T
chr22	27760800	rs2014274	A	G
chr22	27763546	rs74562526	T	G
chr22	27767358	rs7292322	G	A
chr22	27773533	rs1297593	C	A
chr22	27774178	rs1807510	A	C
chr22	27774229	rs2005397	C	T
chr22	27775522	rs8142823	C	T
chr22	27782526	rs45512704	C	T
chr22	27783835	rs1297595	T	C
chr22	27785448	rs382819	A	C
chr22	27786522	rs424345	G	A
chr22	27791408	rs45462093	A	G
chr22	27791785	rs45574432	T	C
chr22	27802203	rs45540534	T	G
chr22	27808809	rs11704546	T	C
chr22	27810924	rs11705555	A	C
chr22	27874384	rs5997320	T	G
h38
chr22	27749339	rs41277849	G	A
chr22	27750289	rs41277851	G	A
chr22	27750747	rs45583937	G	A
chr22	27753172	rs5762341	A	C
chr22	27753786	rs118009109	C	T
chr22	27754121	rs4822935	A	G
chr22	27754827	rs2283844	G	A
chr22	27755685	rs4820776	A	G
chr22	27755837	rs2267106	G	A
chr22	27757871	rs75851536	C	A
chr22	27759416	rs2267113	C	T
chr22	27760800	rs2014274	A	G
chr22	27762426	rs8136505	C	T
chr22	27763546	rs74562526	T	G
chr22	27765715	rs16985531	A	G
chr22	27767358	rs7292322	G	A
chr22	27769113	rs17477193	T	G
chr22	27769346	rs2283846	A	G
chr22	27770414	rs5997301	C	G
chr22	27772264	rs2073784	C	T
chr22	27773533	rs1297593	C	A
chr22	27774178	rs1807510	A	C
chr22	27774229	rs2005397	C	T
chr22	27775522	rs8142823	C	T
chr22	27776589	rs4822939	T	G
chr22	27777582	rs5752634	A	G
chr22	27779174	rs2073780	C	T
chr22	27779244	rs45552035	T	C
chr22	27782526	rs45512704	C	T
chr22	27783835	rs1297595	T	C
chr22	27785448	rs382819	A	C
chr22	27786522	rs424345	G	A
chr22	27786548	rs45510597	G	A
chr22	27787665	rs45443199	G	T
chr22	27789464	rs12166473	T	G
chr22	27791408	rs45462093	A	G
chr22	27791785	rs45574432	T	C
chr22	27796994	rs45589739	C	G
chr22	27798759	rs45554336	C	T
chr22	27799727	rs201186821	C	A
chr22	27800488	rs200030766	C	T
chr22	27802203	rs45540534	T	G
chr22	27804188	rs5752639	A	G
chr22	27807762	rs5752640	G	A
chr22	27808809	rs11704546	T	C
chr22	27810924	rs11705555	A	C
chr22	27813879	rs117447690	G	A
chr22	27818698	rs16985573	C	T
chr22	27874384	rs5997320	T	G
